# Supplementary material for: Comparative Pharmacological Profiling of Psychotherapeutic Drugs Reveals a Functional Taxonomy Based on Direct Inhibition of Smooth Muscle Excitability
Source: Pharmaceuticals (Basel). 2026 Apr 21;19(4):645. doi: 10.3390/ph19040645 (PMC13118299; doi:10.3390/ph19040645)
Supplement: Supplementary file 1 [file pharmaceuticals-19-00645-s001.zip]

Archive with 1 entries (1 files):
- pharmaceuticals-4245916-supplementary.pdf
